# Supplementary material for: Genetic stability, genetic variation, and fitness performance of the genetic sexing Salaya1 strain for Bactrocera dorsalis, under long-term mass rearing conditions
Source: BMC Genet. 2020 Dec 18;21(Suppl 2):131. doi: 10.1186/s12863-020-00933-4 (PMC7747453; doi:10.1186/s12863-020-00933-4)
Supplement: Supplementary file 6 — Additional file 6. Data sheet. [file 12863_2020_933_MOESM6_ESM.xlsx]

## Sheet: Sheet1
106	36	1	36
Binary data template
Sample	Pop	IS01_1	IS01_2	IS01_3	IS01_4	IS01_5	IS01_6	IS01_7	IS01_8	IS01_9	IS01_10	IS01_11	IS01_12	IS01_13	IS01_14	IS02_1	IS02_2	IS02_3	IS02_4	IS02_5	IS02_6	IS02_7	IS02_8	IS02_9	IS02_10	IS02_11	IS02_12	IS02_13	IS02_14	IS02_15	IS02_16	IS02_17	IS02_18	IS02_19	IS02_20	IS02_21	IS02_22	IS02_23	IS02_24	IS02_25	IS02_26	IS02_27	IS03_1	IS03_2	IS03_3	IS03_4	IS03_5	IS03_6	IS03_7
1	Pop1	1	1	1	0	0	1	1	1	1	0	0	0	0	0	1	1	1	1	0	0	0	0	0	0	0	1	0	0	1	0	0	0	1	0	0	0	0	0	0	0	0	0	1	1	0	1	1	0
2	Pop1	1	1	0	0	0	1	1	1	1	0	0	1	0	0	1	1	1	1	0	0	0	1	0	0	1	0	0	0	0	1	1	1	1	0	0	1	0	0	1	0	1	0	1	1	0	1	1	0
3	Pop1	1	1	1	0	0	1	1	1	1	0	0	0	0	0	1	1	1	1	0	0	0	0	1	0	1	0	1	0	1	1	1	1	1	0	0	1	1	1	1	0	1	0	0	1	0	1	1	0
4	Pop1	1	1	1	0	0	0	0	1	1	0	0	1	0	0	1	1	1	1	0	0	0	1	0	0	1	0	0	0	0	1	0	1	1	1	0	1	1	1	1	0	0	0	1	1	0	1	1	0
5	Pop1	1	1	1	0	0	0	0	1	1	0	0	0	0	0	1	1	1	1	0	0	0	0	0	0	0	0	1	0	0	1	0	1	1	1	0	1	1	1	1	0	0	0	1	1	0	1	1	0
6	Pop1	1	1	0	0	0	0	0	1	1	0	0	0	1	0	1	1	1	1	0	0	0	0	0	0	0	0	1	0	1	1	0	1	1	1	0	1	1	0	1	0	0	0	1	1	0	1	1	0
7	Pop1	1	1	1	0	0	1	0	1	1	1	0	1	1	1	1	1	1	1	0	0	0	0	1	0	0	0	1	0	0	1	1	1	0	0	0	0	1	1	1	1	1	0	0	0	0	0	1	1
8	Pop1	1	1	1	1	0	1	0	1	1	0	0	1	1	0	1	1	1	1	0	0	0	0	1	0	0	0	0	0	0	1	1	0	0	1	0	0	0	1	1	1	1	0	0	0	0	0	1	0
9	Pop1	1	1	1	0	0	1	1	1	1	1	0	0	1	1	1	1	1	1	0	0	0	0	0	0	0	0	0	0	1	0	1	0	0	1	0	0	0	1	1	1	1	0	0	1	0	1	1	0
10	Pop1	1	1	1	0	0	0	0	1	0	0	0	0	0	0	1	1	1	1	0	0	0	0	1	0	0	0	0	0	0	1	0	1	1	0	0	0	1	0	1	0	0	1	1	1	0	1	1	0
11	Pop1	1	1	1	0	0	0	1	1	1	0	0	1	0	0	1	1	1	1	0	0	0	0	1	0	0	0	0	0	1	1	0	1	1	1	0	0	1	0	0	0	0	1	1	1	0	1	1	1
12	Pop1	1	1	1	0	0	0	1	1	1	0	0	0	0	0	1	1	1	1	0	0	0	0	1	0	0	0	1	0	0	1	0	1	1	1	0	0	0	0	0	0	0	0	1	1	0	1	1	1
13	Pop2	1	1	1	0	0	1	1	1	1	1	1	0	1	1	1	1	1	1	0	0	0	0	1	0	0	1	0	0	0	0	1	0	1	0	0	1	1	1	1	1	1	0	1	1	0	1	1	0
14	Pop2	1	1	1	0	0	1	0	1	1	0	0	0	1	1	1	1	1	1	0	0	0	0	1	0	0	1	1	0	1	0	1	0	1	0	0	1	1	0	1	0	0	0	1	1	0	1	1	0
15	Pop2	1	1	1	0	0	1	0	1	1	1	0	0	1	1	1	1	1	1	0	0	0	0	1	0	0	1	0	0	1	0	1	0	1	1	0	1	1	1	1	0	1	0	1	1	0	1	1	0
16	Pop2	1	1	1	0	0	1	0	1	1	0	1	0	1	0	1	1	1	1	0	0	0	0	0	0	0	0	1	0	0	1	0	0	1	1	0	1	1	1	1	0	1	0	1	1	0	1	1	1
17	Pop2	1	1	1	0	0	1	1	1	1	0	0	0	1	0	1	1	1	1	0	0	0	0	1	0	0	1	0	0	0	0	0	0	1	1	0	1	1	1	1	0	1	0	1	1	0	1	1	0
18	Pop2	1	1	1	0	0	0	0	1	1	0	0	0	1	0	1	1	1	1	0	0	0	0	1	0	0	1	0	0	0	0	0	1	1	1	0	1	1	1	1	0	1	0	1	1	0	1	1	1
19	Pop2	1	1	1	0	0	1	1	1	1	1	0	1	0	1	1	1	1	1	0	0	0	0	0	0	0	0	1	0	1	0	1	0	0	1	0	0	0	1	1	1	0	0	0	1	0	1	1	1
20	Pop2	1	1	1	0	0	1	0	1	1	1	0	1	0	1	1	1	1	1	0	0	0	0	0	0	0	0	1	0	0	0	0	0	0	1	0	0	0	0	0	0	0	0	1	1	0	1	1	0
21	Pop2	1	1	1	0	0	1	1	1	1	1	1	1	0	1	1	1	1	1	0	0	0	0	1	0	0	0	0	0	1	0	0	0	0	1	0	0	0	1	1	1	1	0	1	1	0	1	1	0
22	Pop2	1	1	1	0	0	0	0	0	0	0	0	0	0	0	1	1	1	1	0	0	0	0	0	0	0	0	1	0	1	1	0	1	0	1	0	0	0	1	1	1	1	0	1	1	0	0	1	0
23	Pop2	1	1	1	0	0	1	1	1	1	0	0	0	0	0	1	1	1	1	0	0	0	0	0	0	0	0	1	0	1	0	0	0	0	1	0	0	0	1	1	1	1	0	1	1	0	1	1	1
24	Pop2	1	1	1	0	0	1	1	1	1	0	0	0	0	0	1	1	1	1	0	0	0	0	0	0	0	0	0	0	0	0	0	0	0	1	0	0	0	1	1	1	1	0	1	1	0	1	1	0
25	Pop3	1	1	1	1	0	1	0	1	1	0	0	1	0	0	1	0	1	0	1	1	0	1	1	1	1	0	1	1	0	0	0	0	0	1	0	1	0	0	0	0	0	1	0	0	0	0	0	0
26	Pop3	1	1	0	1	0	0	0	1	0	0	0	0	1	0	0	0	1	0	0	0	1	0	0	0	0	0	1	0	1	0	0	0	1	0	0	0	0	0	0	0	0	1	0	0	0	0	1	0
27	Pop3	0	1	1	0	1	0	0	1	1	1	0	1	0	0	1	1	0	1	1	0	1	1	1	1	1	0	0	0	0	0	0	0	0	0	0	0	0	0	1	0	0	1	0	0	0	0	0	0
28	Pop3	0	1	0	1	0	1	0	1	1	0	0	0	1	0	0	0	1	0	0	1	0	0	1	1	0	0	1	0	1	0	0	0	1	0	0	0	0	0	0	0	0	1	1	0	1	0	0	0
29	Pop3	0	1	0	0	0	0	0	0	0	1	0	1	1	0	0	0	0	1	0	0	0	0	0	0	0	0	1	0	0	0	0	0	0	1	1	1	0	0	0	0	0	1	0	0	0	0	1	0
30	Pop3	1	1	0	0	0	0	0	1	0	0	0	0	1	1	1	1	1	0	0	0	1	0	0	0	0	1	0	0	0	0	0	0	0	0	0	0	0	0	0	0	0	1	0	0	0	1	1	0
31	Pop3	1	1	0	0	0	0	0	0	1	1	0	1	0	0	1	1	1	0	0	0	0	1	0	0	1	0	0	0	1	0	0	1	0	0	0	0	0	0	0	0	0	1	1	0	0	0	0	1
32	Pop3	0	1	1	0	1	0	0	1	1	0	0	1	0	1	0	0	1	0	1	0	0	0	0	0	1	1	0	0	1	0	0	0	0	1	1	0	1	0	0	0	0	0	1	0	1	0	1	0
33	Pop3	1	1	1	1	1	0	0	1	1	1	0	1	0	0	1	1	1	0	0	0	0	0	0	0	1	1	0	0	0	1	1	0	0	1	1	0	0	0	1	0	0	1	1	0	0	0	0	0
34	Pop3	0	1	1	1	1	0	1	1	0	1	0	1	1	0	0	0	0	1	0	0	0	0	0	0	0	1	1	0	1	0	1	0	1	0	0	0	1	0	0	0	0	1	0	0	0	0	0	1
35	Pop3	1	1	1	0	0	0	0	1	1	0	0	0	0	0	1	1	0	1	0	1	0	0	1	1	1	0	1	0	1	0	1	1	0	0	0	0	1	0	0	0	0	0	1	0	0	1	1	0
36	Pop3	0	1	1	0	0	0	0	1	1	0	0	0	0	0	0	0	1	1	1	1	0	0	1	0	1	1	0	1	1	0	0	1	0	1	1	0	0	0	0	0	0	1	0	0	1	1	1	0
[truncated: 58 more columns]
